# Supplementary material for: Intersectional inequalities in COVID-19 morbidity and mortality in Sweden: a retrospective population-based cohort study
Source: BMJ Public Health. 2026 Apr 10;4(2):e004719. doi: 10.1136/bmjph-2025-004719 (PMC13084887; doi:10.1136/bmjph-2025-004719)
Supplement: online supplemental file 2 [file bmjph-4-2-s002.xlsx]

## Sheet: Sheet1
Supplementary Table S2. List of all intersectional strata and their predicted probabilities and interaction effects for COVID-19 hospitalizations and mortality
							COVID-19 Hospitalizations						COVID-19 Mortality
Stratum ID	Age	Gender	Migrant status	Income	N	%	Predicted Prob.	Lower 95% CI	Upper 95% CI	Predicted Stratum Interaction Effects	Lower 95% CI	Upper 95% CI	Predicted Prob.	Lower 95% CI	Upper 95% CI	Predicted Stratum Interaction Effects	Lower 95% CI	Upper 95% CI
1111	35-44	Men	Native-born	Low	108417	1.8	0.468192	0.41273	0.531068	0.0611671	0.0031737	0.120295	-	-	-	-	-	-
1112	35-44	Men	Native-born	Medium	162629	2.7	0.296062	0.260606	0.336326	-0.0638331	-0.100621	-0.0267143	-	-	-	-	-	-
1113	35-44	Men	Native-born	High	178495	2.97	0.280274	0.246961	0.318066	-0.0153916	-0.0477802	0.022938	-	-	-	-	-	-
1121	35-44	Men	Foreign-born, Global North	Low	38837	0.65	0.562409	0.482414	0.655582	-0.129635	-0.208046	-0.0390045	-	-	-	-	-	-
1122	35-44	Men	Foreign-born, Global North	Medium	27993	0.47	0.705408	0.602673	0.82551	0.0916665	-0.0159294	0.205237	-	-	-	-	-	-
1123	35-44	Men	Foreign-born, Global North	High	22429	0.37	0.521338	0.435516	0.623965	0.0199646	-0.0748532	0.113137	-	-	-	-	-	-
1131	35-44	Men	Foreign-born, Global South	Low	69636	1.16	1.04115	0.925874	1.1706	-0.288495	-0.401367	-0.165502	-	-	-	-	-	-
1132	35-44	Men	Foreign-born, Global South	Medium	31311	0.52	1.18769	1.03772	1.35903	0.0187197	-0.134019	0.192457	-	-	-	-	-	-
1133	35-44	Men	Foreign-born, Global South	High	20788	0.35	0.938063	0.800384	1.09916	-0.0231565	-0.166521	0.126924	-	-	-	-	-	-
1211	35-44	Women	Native-born	Low	101186	1.68	0.348529	0.304001	0.399554	0.0900446	0.0425877	0.142086	-	-	-	-	-	-
1212	35-44	Women	Native-born	Medium	156575	2.6	0.237421	0.207452	0.271707	0.0092871	-0.0211596	0.0436354	-	-	-	-	-	-
1213	35-44	Women	Native-born	High	168215	2.8	0.185626	0.161249	0.213681	-0.0020757	-0.0291172	0.0259002	-	-	-	-	-	-
1221	35-44	Women	Foreign-born, Global North	Low	34726	0.58	0.399864	0.336556	0.475025	-0.0407814	-0.103512	0.0302653	-	-	-	-	-	-
1222	35-44	Women	Foreign-born, Global North	Medium	23352	0.39	0.451079	0.375098	0.542368	0.0623889	-0.0182505	0.157922	-	-	-	-	-	-
1223	35-44	Women	Foreign-born, Global North	High	22708	0.38	0.315297	0.257438	0.386108	-0.0049198	-0.0654842	0.0630786	-	-	-	-	-	-
1231	35-44	Women	Foreign-born, Global South	Low	70264	1.17	0.80184	0.708724	0.907079	-0.0434369	-0.139369	0.0582727	-	-	-	-	-	-
1232	35-44	Women	Foreign-born, Global South	Medium	31437	0.52	0.804363	0.693702	0.932511	0.0549702	-0.0535339	0.181474	-	-	-	-	-	-
1233	35-44	Women	Foreign-born, Global South	High	20204	0.34	0.648134	0.543591	0.772626	0.0326021	-0.0739651	0.154326	-	-	-	-	-	-
2111	45-54	Men	Native-born	Low	133704	2.22	0.853847	0.765726	0.952012	0.0640457	-0.0218931	0.163341	-	-	-	-	-	-
2112	45-54	Men	Native-born	Medium	187386	3.12	0.632654	0.567468	0.705275	-0.0634147	-0.128164	0.0097209	-	-	-	-	-	-
2113	45-54	Men	Native-born	High	201749	3.36	0.568035	0.509278	0.633527	-0.0046142	-0.0642207	0.0615565	-	-	-	-	-	-
2121	45-54	Men	Foreign-born, Global North	Low	37835	0.63	1.3153	1.1602	1.49082	-0.025112	-0.177111	0.147985	-	-	-	-	-	-
2122	45-54	Men	Foreign-born, Global North	Medium	22846	0.38	1.26222	1.09522	1.4543	0.0844107	-0.0920091	0.266957	-	-	-	-	-	-
2123	45-54	Men	Foreign-born, Global North	High	17167	0.29	1.012	0.861134	1.18898	0.03831	-0.117914	0.234455	-	-	-	-	-	-
2131	45-54	Men	Foreign-born, Global South	Low	52754	0.88	2.28465	2.05289	2.5419	-0.264489	-0.501458	-0.0006784	-	-	-	-	-	-
2132	45-54	Men	Foreign-born, Global South	Medium	16650	0.28	2.40907	2.11336	2.745	0.17118	-0.142411	0.520446	-	-	-	-	-	-
2133	45-54	Men	Foreign-born, Global South	High	7739	0.13	2.28579	1.94682	2.68216	0.425676	0.0612827	0.80978	-	-	-	-	-	-
2211	45-54	Women	Native-born	Low	130477	2.17	0.64963	0.579528	0.72815	0.143938	0.0749382	0.218552	-	-	-	-	-	-
2212	45-54	Women	Native-born	Medium	177639	2.95	0.386533	0.34343	0.435023	-0.0573366	-0.0992229	-0.0097042	-	-	-	-	-	-
2213	45-54	Women	Native-born	High	189506	3.15	0.306793	0.271456	0.346715	-0.0581788	-0.0957265	-0.0190955	-	-	-	-	-	-
2221	45-54	Women	Foreign-born, Global North	Low	33876	0.56	0.847768	0.735202	0.977399	-0.0078356	-0.119963	0.121882	-	-	-	-	-	-
2222	45-54	Women	Foreign-born, Global North	Medium	21332	0.35	0.771679	0.6552	0.908675	0.018322	-0.0997607	0.161477	-	-	-	-	-	-
2223	45-54	Women	Foreign-born, Global North	High	19438	0.32	0.553561	0.460987	0.664602	-0.0656162	-0.160662	0.0416335	-	-	-	-	-	-
2231	45-54	Women	Foreign-born, Global South	Low	53523	0.89	1.54069	1.37478	1.72627	-0.0931367	-0.260681	0.0825913	-	-	-	-	-	-
2232	45-54	Women	Foreign-born, Global South	Medium	21174	0.35	1.39892	1.21463	1.61071	-0.0421061	-0.237569	0.161686	-	-	-	-	-	-
2233	45-54	Women	Foreign-born, Global South	High	10974	0.18	1.24257	1.04533	1.47647	0.0527357	-0.154373	0.287353	-	-	-	-	-	-
3111	55-64	Men	Native-born	Low	134978	2.24	1.28118	1.15573	1.42006	0.0028207	-0.119883	0.140789	0.130648	0.101072	0.168863	0.0428367	0.0117048	0.0806664
3112	55-64	Men	Native-born	Medium	172220	2.86	0.93881	0.845911	1.0418	-0.184428	-0.281346	-0.0856199	0.0599436	0.0450989	0.0796705	-0.007531	-0.0229965	0.0123698
3113	55-64	Men	Native-born	High	184774	3.07	0.842834	0.759163	0.935639	-0.0845734	-0.173147	0.0078526	0.0350741	0.0255932	0.0480655	-0.0091351	-0.019161	0.0031872
3121	55-64	Men	Foreign-born, Global North	Low	33354	0.55	2.46363	2.20068	2.75712	0.310704	0.0461721	0.589918	0.197664	0.144672	0.270013	0.0604475	0.0079592	0.130441
3122	55-64	Men	Foreign-born, Global North	Medium	20871	0.35	2.24321	1.97796	2.54311	0.342926	0.0666175	0.648656	0.111082	0.0747332	0.165081	0.0051564	-0.0340044	0.0549221
3123	55-64	Men	Foreign-born, Global North	High	13921	0.23	1.66404	1.43377	1.93056	0.0943706	-0.142261	0.362231	0.0796887	0.0502796	0.126278	0.0120114	-0.020823	0.0571022
3131	55-64	Men	Foreign-born, Global South	Low	35373	0.59	3.85438	3.47486	4.27352	-0.219502	-0.603006	0.196328	0.291445	0.218991	0.387778	0.0859652	0.0096848	0.179058
3132	55-64	Men	Foreign-born, Global South	Medium	11723	0.19	4.09323	3.61477	4.63198	0.496399	0.0452704	0.99805	0.145241	0.0947544	0.222566	-0.0117023	-0.0689694	0.0646982
3133	55-64	Men	Foreign-born, Global South	High	5978	0.1	3.48548	2.99208	4.05684	0.520407	0.0120639	1.0813	0.137516	0.0841168	0.224736	0.0372944	-0.0180304	0.116145
3211	55-64	Women	Native-born	Low	134744	2.24	0.89839	0.80648	1.00067	0.0842568	-0.0096729	0.183505	0.0581875	0.0431173	0.0785209	0.0163203	0.0003437	0.0352781
3212	55-64	Women	Native-born	Medium	167993	2.79	0.579478	0.518488	0.647595	-0.136818	-0.199338	-0.063591	0.0215464	0.0150682	0.030809	-0.0107705	-0.0177013	-0.0016295
3213	55-64	Women	Native-born	High	176311	2.93	0.495953	0.442732	0.555535	-0.0945009	-0.149742	-0.0349228	0.0117589	0.007811	0.0177016	-0.0093452	-0.0136099	-0.0035044
3221	55-64	Women	Foreign-born, Global North	Low	33855	0.56	1.75813	1.5586	1.98268	0.379249	0.176418	0.594319	0.0784918	0.053439	0.115276	0.0131109	-0.0141062	0.0487079
3222	55-64	Women	Foreign-born, Global North	Medium	21550	0.36	1.21497	1.05128	1.40379	0.000218	-0.160561	0.193187	0.0428592	0.0266884	0.0688214	-0.0069448	-0.02574	0.0179075
3223	55-64	Women	Foreign-born, Global North	High	18060	0.3	0.924041	0.785031	1.0874	-0.0789738	-0.217267	0.0835468	0.025538	0.015134	0.0430913	-0.0071164	-0.0182566	0.0105778
3231	55-64	Women	Foreign-born, Global South	Low	31726	0.53	2.61829	2.33972	2.92902	0.0041624	-0.272222	0.310574	0.11578	0.0807948	0.165888	0.017948	-0.0201791	0.0678616
3232	55-64	Women	Foreign-born, Global South	Medium	11577	0.19	2.01934	1.74052	2.34176	-0.291416	-0.57048	0.0462458	0.0667406	0.0408098	0.10913	-0.0085655	-0.0370643	0.0282731
3233	55-64	Women	Foreign-born, Global South	High	6642	0.11	1.834	1.53688	2.18729	-0.0663895	-0.356125	0.275936	0.0491909	0.0284136	0.0851484	0.0007188	-0.0219933	0.0342762
4111	65-74	Men	Native-born	Low	134187	2.23	1.93402	1.75165	2.13496	0.189638	0.0011458	0.384267	0.388666	0.310581	0.486287	0.0533239	-0.0199531	0.13955
4112	65-74	Men	Native-born	Medium	162586	2.7	1.41457	1.27881	1.56451	-0.121275	-0.258416	0.0280436	0.245497	0.194882	0.309217	-0.0127447	-0.0667482	0.0506569
4113	65-74	Men	Native-born	High	166988	2.78	1.1851	1.06976	1.31272	-0.0800695	-0.189056	0.0381891	0.156057	0.122324	0.199073	-0.0119381	-0.0451683	0.0261252
4121	65-74	Men	Foreign-born, Global North	Low	29569	0.49	3.46642	3.11056	3.86135	0.524571	0.12601	0.917794	0.708724	0.553063	0.907796	0.18991	0.0255402	0.390503
4122	65-74	Men	Foreign-born, Global North	Medium	14335	0.24	2.67298	2.3443	3.0463	0.0850946	-0.255039	0.451188	0.391064	0.284408	0.537503	-0.009052	-0.121235	0.134328
4123	65-74	Men	Foreign-born, Global North	High	10799	0.18	2.00202	1.72056	2.32844	-0.137986	-0.426239	0.170469	0.246958	0.168866	0.361032	-0.0144127	-0.0959047	0.0933749
4131	65-74	Men	Foreign-born, Global South	Low	16762	0.28	6.11465	5.49674	6.79702	0.624903	-0.0548122	1.29602	0.937797	0.721959	1.21737	0.161343	-0.0666121	0.452151
4132	65-74	Men	Foreign-born, Global South	Medium	3800	0.06	5.56872	4.79564	6.45798	0.678714	-0.156089	1.6052	0.719249	0.490877	1.05274	0.131526	-0.117457	0.427291
4133	65-74	Men	Foreign-born, Global South	High	2927	0.05	4.31357	3.62908	5.12032	0.274157	-0.467172	1.04627	0.384118	0.241696	0.609949	-0.0042398	-0.158648	0.213756
4211	65-74	Women	Native-born	Low	140660	2.34	1.05529	0.949799	1.17236	-0.060953	-0.160137	0.0653107	0.169807	0.133166	0.216507	0.0098858	-0.0296393	0.0562395
4212	65-74	Women	Native-born	Medium	162544	2.7	0.891202	0.801669	0.990634	-0.0911524	-0.180981	0.0093001	0.145416	0.113782	0.185828	0.0227935	-0.0078502	0.0619146
4213	65-74	Women	Native-born	High	167323	2.78	0.648354	0.58053	0.724044	-0.161102	-0.231237	-0.0871041	0.05176	0.0385473	0.0694986	-0.0290012	-0.0430362	-0.0121294
4221	65-74	Women	Foreign-born, Global North	Low	32214	0.54	2.13064	1.89513	2.39471	0.244275	-0.0197529	0.508541	0.266717	0.199497	0.356505	0.014292	-0.0568636	0.106265
4222	65-74	Women	Foreign-born, Global North	Medium	20526	0.34	1.61829	1.41152	1.85478	-0.0454323	-0.265676	0.18917	0.230669	0.165384	0.321642	0.0396332	-0.0281171	0.12392
4223	65-74	Women	Foreign-born, Global North	High	16914	0.28	1.22649	1.05096	1.43093	-0.147949	-0.329917	0.0498973	0.103686	0.0681295	0.15777	-0.0216861	-0.0599757	0.0354155
4231	65-74	Women	Foreign-born, Global South	Low	13624	0.23	3.8439	3.40248	4.34003	0.281715	-0.179459	0.757995	0.396557	0.286568	0.548531	0.0214126	-0.0939366	0.16357
4232	65-74	Women	Foreign-born, Global South	Medium	3491	0.06	3.30361	2.76856	3.93789	0.162761	-0.381576	0.756871	0.240322	0.148707	0.38816	-0.0456719	-0.142334	0.0816002
4233	65-74	Women	Foreign-born, Global South	High	2294	0.04	2.33353	1.88558	2.88477	-0.265218	-0.733701	0.313426	0.165945	0.0971163	0.283415	-0.0190873	-0.0946667	0.0970436
5111	75-84	Men	Native-born	Low	96766	1.61	3.21871	2.92001	3.54684	0.0539746	-0.233826	0.393492	1.11625	0.899947	1.38382	-0.231165	-0.447026	0.0275947
5112	75-84	Men	Native-born	Medium	109154	1.82	3.00383	2.72307	3.31256	0.202453	-0.109295	0.534886	0.981483	0.791365	1.21671	-0.0595402	-0.256946	0.16776
5113	75-84	Men	Native-born	High	111958	1.86	2.5565	2.31306	2.82483	0.256549	0.0171227	0.530095	0.683805	0.548438	0.852298	0.0003253	-0.144901	0.180762
5121	75-84	Men	Foreign-born, Global North	Low	17879	0.3	5.15614	4.6236	5.74632	-0.113288	-0.644026	0.516064	1.73537	1.37435	2.18912	-0.375127	-0.740286	0.0734944
5122	75-84	Men	Foreign-born, Global North	Medium	10574	0.18	4.0587	3.57302	4.60724	-0.60623	-1.06213	-0.0337355	1.50081	1.16148	1.93731	-0.109237	-0.466837	0.307805
5123	75-84	Men	Foreign-born, Global North	High	7730	0.13	3.19286	2.75758	3.69422	-0.676081	-1.1407	-0.189099	0.926645	0.685414	1.25171	-0.13874	-0.384784	0.159091
5131	75-84	Men	Foreign-born, Global South	Low	5776	0.1	9.81401	8.73592	11.0091	0.112925	-1.06406	1.41933	3.19152	2.48124	4.09658	0.0611471	-0.644334	0.98351
5132	75-84	Men	Foreign-born, Global South	Medium	546	0.01	7.9433	6.42013	9.79003	-0.66471	-2.24805	1.12213	2.6561	1.73077	4.05574	0.320171	-0.661308	1.60999
5133	75-84	Men	Foreign-born, Global South	High	563	0.01	6.55303	5.24566	8.15817	-0.611144	-1.90733	0.814923	1.58882	0.987977	2.54569	0.0331797	-0.612648	0.962807
5211	75-84	Women	Native-born	Low	113456	1.89	1.74123	1.57233	1.92791	-0.286815	-0.460887	-0.103136	0.487855	0.390825	0.608828	-0.166567	-0.264953	-0.0503189
5212	75-84	Women	Native-born	Medium	117764	1.96	1.98228	1.79201	2.1923	0.189319	-0.0044847	0.400396	0.636326	0.511947	0.790684	0.133588	0.0062884	0.278149
5213	75-84	Women	Native-born	High	123713	2.06	1.6702	1.50597	1.85201	0.196515	0.0238129	0.378138	0.430822	0.342603	0.541633	0.101295	0.009491	0.211921
5221	75-84	Women	Foreign-born, Global North	Low	17430	0.29	3.23849	2.87088	3.6514	-0.186128	-0.572289	0.227638	0.886786	0.686477	1.14487	-0.141823	-0.35279	0.105298
5222	75-84	Women	Foreign-born, Global North	Medium	15343	0.26	3.30443	2.91991	3.73764	0.275646	-0.124449	0.698977	0.963839	0.743545	1.24858	0.18007	-0.0405287	0.464638
5223	75-84	Women	Foreign-born, Global North	High	10909	0.18	2.59929	2.25362	2.99635	0.11172	-0.251104	0.476641	0.63995	0.470787	0.869368	0.126978	-0.0450754	0.350479
5231	75-84	Women	Foreign-born, Global South	Low	4326	0.07	6.87761	5.99917	7.87391	0.525801	-0.317007	1.53561	1.53849	1.13238	2.08717	0.0219466	-0.409604	0.572592
5232	75-84	Women	Foreign-born, Global South	Medium	1982	0.03	7.05303	5.97643	8.30643	1.42921	0.336162	2.63236	1.48884	1.02404	2.16	0.33927	-0.160205	1.05378
5233	75-84	Women	Foreign-born, Global South	High	308	0.01	4.25581	3.28965	5.48961	-0.371442	-1.39021	0.832224	0.708505	0.407729	1.22842	-0.0335654	-0.370994	0.504524
6111	85-100	Men	Native-born	Low	31905	0.53	4.79974	4.32662	5.32173	-0.443806	-0.921127	0.0362544	3.25129	2.63092	4.01191	-1.33048	-1.95822	-0.536698
6112	85-100	Men	Native-born	Medium	34328	0.57	5.02928	4.53496	5.57433	0.380579	-0.118676	0.885071	3.52668	2.85598	4.34783	-0.021159	-0.739759	0.791634
6113	85-100	Men	Native-born	High	34652	0.58	5.34236	4.81854	5.91958	1.50636	0.985043	2.08414	3.38103	2.73235	4.17709	1.01675	0.332529	1.79464
6121	85-100	Men	Foreign-born, Global North	Low	4374	0.07	7.66527	6.71844	8.73304	-0.962176	-1.96268	0.0883942	4.95152	3.90797	6.25559	-2.07167	-3.17112	-0.824518
6122	85-100	Men	Foreign-born, Global North	Medium	3171	0.05	6.92084	5.97037	8.00973	-0.762549	-1.73071	0.333573	4.29002	3.31437	5.53642	-1.16543	-2.19155	-0.0309734
6123	85-100	Men	Foreign-born, Global North	High	2774	0.05	6.26741	5.35117	7.32839	-0.136842	-1.04903	0.972241	4.27099	3.26694	5.56587	0.653005	-0.457024	1.92082
6131	85-100	Men	Foreign-born, Global South	Low	1306	0.02	14.8452	12.84	17.102	-0.513938	-2.61528	1.7337	8.24902	6.31674	10.7048	-1.90668	-3.80772	0.507767
6132	85-100	Men	Foreign-born, Global South	Medium	84	0	12.1843	9.53458	15.4446	-1.49787	-4.17338	1.50905	6.63108	4.08826	10.581	-1.07961	-3.76105	2.51123
6133	85-100	Men	Foreign-born, Global South	High	91	0	11.1802	8.71908	14.2277	-0.334946	-2.88428	2.50135	5.1112	3.08577	8.35152	-0.103591	-2.32764	3.03425
6211	85-100	Women	Native-born	Low	54153	0.9	2.83293	2.55085	3.14519	-0.569924	-0.845456	-0.261977	2.01845	1.6357	2.4885	-0.235044	-0.633268	0.256103
6212	85-100	Women	Native-born	Medium	55733	0.93	3.23291	2.91444	3.5849	0.228259	-0.0915171	0.561044	2.46667	2.00124	3.03698	0.757302	0.223647	1.34645
6213	85-100	Women	Native-born	High	58133	0.97	3.67785	3.31755	4.07564	1.19522	0.833665	1.5934	2.31365	1.86333	2.86963	1.18753	0.73958	1.74833
6221	85-100	Women	Foreign-born, Global North	Low	8599	0.14	4.81837	4.23867	5.47283	-0.848706	-1.44492	-0.201795	2.73296	2.15784	3.45595	-0.764605	-1.36754	-0.107965
6222	85-100	Women	Foreign-born, Global North	Medium	7363	0.12	4.90283	4.29248	5.59489	-0.103907	-0.717656	0.611254	2.85034	2.23617	3.62692	0.160862	-0.48547	0.912354
6223	85-100	Women	Foreign-born, Global North	High	5696	0.09	5.04694	4.38206	5.80657	0.881863	0.213172	1.60563	2.83248	2.18311	3.66776	1.06861	0.387913	1.82077
6231	85-100	Women	Foreign-born, Global South	Low	1399	0.02	9.18391	7.77013	10.8247	-1.16139	-2.54249	0.538474	3.95726	2.88722	5.4018	-1.16155	-2.28705	0.194076
6232	85-100	Women	Foreign-born, Global South	Medium	943	0.02	9.47544	7.89014	11.34	0.242944	-1.43309	2.06267	4.54751	3.2346	6.3583	0.617468	-0.776616	2.30269
6233	85-100	Women	Foreign-born, Global South	High	100	0	7.6207	5.87001	9.83894	-0.0509285	-1.84269	2.24625	2.39595	1.39011	4.09934	-0.160376	-1.26012	1.55806
